# Supplementary material for: Proprioceptive measurements of perceived hand position using pointing and verbal localisation tasks
Source: PLoS One. 2019 Jan 17;14(1):e0210911. doi: 10.1371/journal.pone.0210911 (PMC6336330; doi:10.1371/journal.pone.0210911)
Supplement: S1 File — (XLSX) [file pone.0210911.s001.xlsx]

## Sheet: Sheet1
Proximal error	b	95% CI	p	b	95% CI	p	b	95% CI	p	b	95% CI	p	b	95% CI	p	b	95% CI	p	b	95% CI	p	b	95% CI	p	b	95% CI	p
Intercept	2.9	1.23, 4.57	<.001	3.06	1.46, 4.64	<.001	2.67	1.16, 4.17	0.001	3.07	1.56, 4.57	<.001	3.49	1.98, 5.00	<.001	2.68	1.27, 4.10	<.001	3.07	1.56, 4.57	<.001	3.52	2.10, 4.93	<.001	3.13	1.81, 4.45	<.001
Task	0.03	-2.04, 2.11	0.977	-0.28	-2.07, 1.50	0.753	-0.28	-2.08, 1.51	0.754	-0.32	-1.78, 1.13	0.662	-1.15	-2.63, 0.32	0.124	-0.32	-1.79, 1.14	0.664	-0.32	-1.78, 1.13	0.662	-1.2	-2.23, -0.17	0.022	-1.2	2.24, -0.17	0.023
Orientation	3.14	1.05, 5.22	0.004	2.82	1.03, 4.62	0.002	3.6	2.13, 5.06	<.001	2.82	1.04, 4.61	0.002	1.95	0.47, 3.44	0.011	3.6	2.14, 5.05	<.001	2.82	1.04, 4.61	0.002	1.95	0.47, 3.43	0.01	2.73	1,69, 3.77	<.001
Hand	-1.29	-3.38, 0.79	0.221	-1.61	-3.40, 0.19	0.078	-0.83	-2.29, 0.63	0.263	-1.65	-3.11'-0.18	0.028	-1.59	-3.40, 0.22	0.084	-0.87	-1.90, 0.16	0.099	-1.65	-3.11, -0.18	0.028	-1.65	-3.12, -0.17	0.03	-0.87	-1.91, 0.17	0.102
Task*Orientation	-2.37	-5.30, 0.57	0.113	-1.74	-3.79, 0.32	0.096	-1.74	-3.80, 0.33	0.098	-1.73	-3.78, 0.30	0.095				-1.74	-3.79, 0.32	0.096
Task*Hand	-0.7	-3.64, 2.23	0.635	-0.07	-2.13, 1.98	0.943	-0.73	-2.14, 1.99	0.944				-0.1	-2.17, 1.97	0.923				1.53	-0.53, 3.58	0.143
Orientation*Hand	0.91	-2.01, 3.82	0.54	1.53	-0.54, 3.59	0.145				1.53	-0.53, 3.58	0.143	1.53	-0.56, 3.61	0.149							1.52	-0.54, 3.60	0.147
Task*Orientation*Hand	1.24	-2.88, 5.36	0.551
Ulnar error	b	95% CI	p	b	95% CI	p	b	95% CI	p	b	95% CI	p	b	95% CI	p	b	95% CI	p	b	95% CI	p	b	95% CI	p	b	95% CI	p
Intercept	-0.36	-1.75, 1.03	0.609	-0.39	-1.72, 0.95	0.562	-0.57	-1.84, 0.70	0.374	-0.1	-1.38, 1.18	0.877	-0.1	-1.38, 1.18	0.872	-0.28	-1.49, 0.94	0.647	-0.28	-1.50, 0.93	0.642	0.2	-1.03, 1.42	0.749	0.02	-1.14, 1.17	0.977
Task	2.12	0.53, 3.70	0.009	2.17	0.81, 3.54	0.002	2.17	0.81, 3.54	0.002	1.6	0.47, 2.72	0.006	1.6	0.48, 2.73	0.006	1.6	0.47, 2.72	0.006	1.6	0.48, 2.73	0.006	1.01	0.21, 1.80	0.013	1.01	0.21, 1.80	0.013
Orientation	2.28	0.69, 3.88	0.005	2.34	0.97, 3.71	0.001	2.7	1.59, 3.81	<.001	2.35	0.97, 3.73	0.001	1.77	0.64, 2.90	0.002	2.71	1.59, 3.83	<.001	2.13	1.34, 2.92	<.001	1.77	0.63, 2.91	0.003	2.13	1.33, 2.93	<.001
Hand	-0.98	-2.58, 0.61	0.224	-0.92	-2.29, 0.45	0.185	-0.56	-1.67, 0.55	0.316	-1.5	-2.63, -0.37	0.01	-0.91	-2.29, 0.47	0.192	-1.14	-1.94, -0.35	0.005	-0.56	-1.67, 0.56	0.326	-1.5	-2.64, -0.36	0.01	-1.14	-1.94, -0.35	0.005
Task*Orientation	-1.02	-3.27, 1.22	0.368	-1.14	-2.71, 0.42	0.151	-1.14	-2.71, 0.42	0.151	-1.16	-2.73, 0.41	0.147				-1.16	-2.73, 0.41	0.147
Task*Hand	-1.04	-3.29, 1.20	0.469	-1.16	-2.72, 0.41	0.145	-1.16	-2.72, 0.41	0.145				-1.18	-2.75, 0.40	0.141				-1.18	-2.75, 0.40	0.141
Orientation*Hand	0.82	-1.42, 3.05	0.469	0.7	-0.87, 2.28	0.379				0.7	-0.88, 2.29	0.382	0.7	-0.88, 2.29	0.382							0.7	-0.89, 2.29	0.385
Task*Orientation*Hand	-0.23	-3.38, 2.91	0.883
Drift proximal	b	95% CI	p	b	95% CI	p	b	95% CI	p	b	95% CI	p	b	95% CI	p	b	95% CI	p	b	95% CI	p	b	95% CI	p	b	95% CI	p
Intercept	2.52	1.50, 3.53	<.001	2.38	1.40, 3.56	<.001	2.44	1.51, 3.38	<.001	2.23	1.29, 3.17	<.001	2.55	1.61, 3.49	<.001	2.3	1.39, 3.20	<.001	2.61	1.71, 3.51	<.001	2.4	1.50, 3.31	<.001	2.47	1.61, 3.33	<.001
Task	-0.22	-1.32, 0.87	0.686	0.05	-0.89, 1.00	0.991	0.05	-0.89, 1.00	0.911	0.34	-0.43, 1.12	0.381	-0.29	-1.06, 0.49	0.468	0.34	-0.43, 1.12	0.379	-0.29	-1.06, 0.49	0.466	0.004	-0.54, 0.55	0.988	0.004	-0.54, 0.55	0.987
Orientation	-0.41	-1.51, 0.69	0.464	-0.12	-1.08, 0.82	0.786	-0.26	-1.03, 0.51	0.499	-0.14	-1.09, 0.82	0.778	-0.47	-1.25, 0.31	0.237	-0.27	-1.04, 0.50	0.492	-0.6	-1.15, -0.06	0.031	-0.47	-1.25, 0.31	0.238	-0.6	-1.15, -0.55	0.031
Hand	-0.36	-1.46, 0.75	0.523	-0.08	-1.03, 0.87	0.871	-0.21	-0.98, 0.56	0.588	0.21	-0.57, 1.00	0.592	-0.07	-1.03, 0.88	0.88	0.08	-0.47, 0.63	0.772	-0.21	-0.98, 0.57	0.599	0.21	-0.57, 1.00	0.592	0.08	-0.47, 0.63	0.772
Task*Orientation	-0.12	-1.67, 1.43	0.876	-0.68	-1.77, 0.41	0.219	-0.68	-1.76, 0.41	0.218	-0.67	-1.76, 0.42	0.226				-0.67	-1.75, 0.42	0.224
Task*Hand	1.14	-0.42, 2.69	0.149	0.58	-0.51, 1.67	0.292	0.58	-0.50, 1.66	0.29				0.57	-0.52, 1.66	0.302				0.57	-0.52, 1.66	0.3
Orientation*Hand	0.29	-1.26, 1.83	0.713	-0.26	-1.35, 0.84	0.64				-0.26	-1.36, 0.84	0.64	-0.26	-1.36, 0.84	0.641							-0.26	-1.36, 0.84	0.641
Task*Orientation*Hand	-1.09	-3.27, 1.08	0.321
Drift ulnar	b	95% CI	p	b	95% CI	p	b	95% CI	p	b	95% CI	p	b	95% CI	p	b	95% CI	p	b	95% CI	p	b	95% CI	p	b	95% CI	p
Intercept	-0.92	-1.73, -0.11	0.026	-0.76	-1.52, -0.00	0.049	-1	-1.70, -0.28	0.007	-0.61	-1.32, 0.09	0.089	-0.62	-1.33, 0.09	0.087	-0.84	-1.50, -0.19	0.012	-0.85	-1.50, -0.19	0.012	-0.46	-1.12, 0.19	0.16	-0.69	-1.28, -0.10	0.022
Task	0.83	-0.29, 1.95	0.147	0.5	-0.46, 1.47	0.304	0.5	-0.47, 1.48	0.307	0.21	-0.59, 1.00	0.607	0.21	-0.58, 1.01	0.593	0.21	-0.59, 1.00	0.609	0.21	-0.58, 1.01	0.596	-0.09	-0.65, 0.46	0.739	-0.09	-0.65, 0.47	0.74
Orientation	0.91	-0.31, 1.93	0.154	0.49	-0.48, 1.46	0.319	0.95	0.15, 1.74	0.02	0.5	-0.48, 1.47	0.314	0.2	-0.60, 1.00	0.619	0.95	0.16, 1.74	0.019	0.66	0.09, 1.22	0.022	0.2	-0.60, 1.00	0.62	0.66	0.09, 1.22	0.023
Hand	0.66	-0.47, 1.78	0.248	0.33	-0.64, 1.30	0.495	0.79	-0.00, 1.58	0.051	0.04	-0.76, 0.83	0.928	0.24	-0.63, 1.31	0.489	0.49	-0.07, 1.05	0.085	0.8	0.00, 1.59	0.049	0.04	-0.76, 0.83	0.928	0.49	-0.07, 1.05	0.085
Task*Orientation	-1.22	-2.81, 0.36	0.129	-0.58	-1.69, 0.53	0.303	-0.58	-1.70, 0.54	0.306	-0.59	-1.70, 0.52	0.295				-0.59	-1.71, 0.53	0.298
Task*Hand	-1.24	-2.82, 0.34	0.124	-0.6	-1.71, 0.52	0.29	-0.6	-1.72, 0.52	0.293				-0.61	-1.72, 0.51	0.282				-0.61	-1.73, 0.51	0.285
Orientation*Hand	0.26	-1.31, 1.84	0.74	0.9	-0.22, 2.01	0.114				0.9	0.22, 2.01	0.114	0.9	-0.22, 2.01	0.144							0.9	-0.22, 2.01	0.114
Task*Orientation*Hand	1.26	-0.96, 3.49	0.262
Finger length	b	95% CI	p	b	95% CI	p	b	95% CI	p	b	95% CI	p	b	95% CI	p	b	95% CI	p	b	95% CI	p	b	95% CI	p	b	95% CI	p
Intercept	-25.95	-34.9, -17.0	<.001	-26.71	-35.3, -18.1	<.001	-28.6	-36.9, -20.2	<.001	-27.16	-35.5, -18.8	<.001	-26.79	-35.1, -18.5	<.001	-29	-37.0, -21.0	<.001	-28.6	-36.7, -20.6	<.001	-27.25	-35.2, -19.3	<.001	-29.1	-36.8, -21.4	<.001
Task	7.16	-2.5, 16.8	0.143	8.68	0.4, 17.0	0.04	8.68	0.35, 17.0	0.041	9.58	2.8, 16.3	0.006	8.84	2.1, 15.6	0.011	9.58	2.8, 16.4	0.006	8.84	2.1, 15.6	0.011	9.76	5.0, 14.5	<.001	9.76	5.0, 14.5	<.001
Orientation	-15.81	-25.5, -6.14	0.002	-14.29	-22.6, -6.0	0.001	-10.6	-17.4, -3.8	0.003	-14.3	-22.6, -6.0	0.001	-14.12	-20.9, -7.3	<.001	-10.61	-17.4, -3.9	0.002	-10.43	-15.2, -5.6	<.001	-14.12	-20.9, -7.3	<.001	-10.43	-15.2, -5.7	<.001
Hand	-9.71	19.4, -0.1	0.049	-8.19	-16.5, 0.14	0.054	-4.5	-11.3, 2.3	0.191	-7.29	-14.1, -0.5	0.036	-8.19	-16.5, 0.1	0.053	-3.6	-8.4, 1.2	0.139	-4.5	-11.3, 2.2	0.189	-7.29	-14.1, -0.5	0.035	-3.6	-8.4, 1.2	0.137
Task*Orientation	3.37	-10.2, 17.0	0.624	0.33	-9.2, 9.8	0.945	0.33	-9.2, 9.9	0.945	0.36	-9.1, 9.8	0.94				0.36	-9.2, 9.9	0.94
Task*Hand	4.83	-8.8, 18.4	0.483	1.79	-7.7, 11.3	0.709	1.79	-7.8, 11.4	0.71				1.8	-7.7, 11.3	0.707				1.8	-7.7, 11.3	0.708
Orientation*Hand	10.22	-3.3, 23.8	0.137	7.23	-2.3, 16.8	0.137				7.23	-2.3, 16.8	0.136	7.23	-2.3, 16.8	0.135							7.23	-2.3, 16.7	0.134
Task*Orientation*Hand	-5.98	-25.1, 13.1	0.536
Hand width	b	95% CI	p	b	95% CI	p	b	95% CI	p	b	95% CI	p	b	95% CI	p	b	95% CI	p	b	95% CI	p	b	95% CI	p	b	95% CI	p
Intercept	25.61	5.1, 46.1	0.016	23.1	3.1, 43.1	0.025	25.46	6.0, 44.9	0.012	25.15	5.6, 44.7	0.013	21.85	2.4, 41.3	0.029	27.5	8.5, 46.5	0.006	24.2	5.3, 43.2	0.014	23.91	4.9, 42.9	0.016	26.26	7.8, 44.7	0.007
Task	28.06	9.4, 46.7	0.004	33	16.9, 49.1	<.001	33.04	16.9, 49.1	<.001	28.96	15.8, 42.1	<.001	35.56	22.4, 48.7	<.001	28.96	15.8, 42.1	<.001	35.56	22.4, 48.7	<.001	31.45	22.3, 40.6	<.001	31.45	22.3, 40.6	<.001
Orientation	18.76	0.0, 37.5	0.05	23.8	7.5, 40.0	0.004	19.06	5.9, 32.2	0.005	23.82	7.6, 40.0	0.004	26.27	13.0, 39.5	<.001	19.12	6.0, 32.2	0.005	21.57	12.3, 30.9	<.001	26.27	13.0, 39.5	<.001	21.57	12.3, 30.8	<.001
Hand	-10.09	-28.2, 8.6	0.288	-5.1	-21.3, 11.1	0.534	-9.79	-22.9, 3.3	0.142	-9.18	-22.5, 4.1	0.174	-5.14	-21.3, 11.0	0.529	-13.87	-23.2, -4.6	0.004	-9.83	-22.9, 3.2	0.139	-9.18	-22.4, 4.1	0.172	-13.87	-23.1, -4.6	0.004
Task*Orientation	15.01	-11.3, 41.4	0.261	5.03	-13.5, 23.5	0.59	5.03	-13.5, 23.5	0.59	4.9	-13.6, 23.4	0.6				4.9	13.6, 23.4	0.6
Task*Hand	1.81	-24.5, 28.2	0.892	-8.16	-26.7, 10.3	0.383	-8.16	-26.6, 10.3	0.383				-8.08	-26.5, 10.3	0.386				-8.08	-22.5, 10.3	0.386
Orientation*Hand	0.62	-25.6, 26.9	0.962	-9.19	-27.8, 9.4	0.33				-9.2	-27.8, 9.4	0.329	-9.2	-27.8, 9.4	0.328							-9.2	-27.7, 9.3	0.327
Task*Orientation*Hand	-19.64	-56.6, 17.3	0.294
